# Supplementary material for: Socioeconomic Disparities in Breast Cancer Survival: Examining Potential Mediator Role of Oncotype DX(ODX) Test and Stage at Diagnosis Among HR+/HER2- Breast Cancer Women
Source: Cancers (Basel). 2025 May 28;17(11):1802. doi: 10.3390/cancers17111802 (PMC12153767; doi:10.3390/cancers17111802)
Supplement: Supplementary file 1 [file cancers-17-01802-s001.zip]

Archive with 1 entries (1 files):
- cancers-3567630-supplementary.pdf
